# Supplementary material for: Intestinal Carnitine Status and Fatty Acid Oxidation in Response to Clofibrate and Medium-Chain Triglyceride Supplementation in Newborn Pigs
Source: Int J Mol Sci. 2023 Mar 23;24(7):6066. doi: 10.3390/ijms24076066 (PMC10094207; doi:10.3390/ijms24076066)
Supplement: Supplementary file 1 [file ijms-24-06066-s001.zip]

Archive with 1 entries (1 files):
- ijms-2280799-supplementary.pdf
